# Supplementary material for: Causal effects of immune cells in glioblastoma: a Bayesian Mendelian Randomization study
Source: Front Neurol. 2024 Apr 29;15:1375723. doi: 10.3389/fneur.2024.1375723 (PMC11089213; doi:10.3389/fneur.2024.1375723)
Supplement: Supplementary file 1 [file Table_1.xlsx]

## Sheet: Supplementary Tables Legends
Table S1	Causal effects of immune cells on GBM by IVW method.
Table S2	Association between immune cells and GBM.
Table S3	Causal impacts of GBM on immune cell features by various methods.
Table S4	List of instrumental SNPs of the CD45 on CD33+ HLA DR+ CD14dim and GBM.
Table S5	List of instrumental SNPs of the CD33+ HLA DR+ Absolute Count and GBM.
Table S6	List of instrumental SNPs of the IgD+ CD24+ B cell Absolute Count and GBM.
Table S7	List of instrumental SNPs of GBM and CD45 on CD33+ HLA DR+ CD14dim
Table S8	List of instrumental SNPs of GBM and CD33+ HLA DR+ Absolute Count
Table S9	List of instrumental SNPs of GBM and IgD+ CD24+ B cell Absolute Count

## Sheet: Table S1
Table S1. Causal effects of immune cells on GBM by IVW method
ID		Trait type	Panel	Trait	nsnp	beta	se	or	or_lci95	or_uci95	pval
ebi-a-GCST90001412		Absolute count	B cell	IgD+ CD24+ B cell Absolute Count	23	0.305	0.155459	1.35663	1.0003	1.83988	0.049	*
ebi-a-GCST90001730		MFI	B cell	CD19 on IgD+ CD38dim B cell	24	0.127332	0.0571334	1.13579	1.01547	1.27038	0.0249588
ebi-a-GCST90001725		MFI	B cell	CD19 on IgD+ CD24- B cell	25	0.11554	0.0571944	1.12248	1.00344	1.25563	0.0433705
ebi-a-GCST90001744		MFI	B cell	CD20 on CD20- CD38- B cell	16	-0.327193	0.145935	0.720945	0.541601	0.959676	0.0249588
ebi-a-GCST90001817		MFI	B cell	CD38 on Plasma Blast-Plasma Cell	15	-0.335797	0.150204	0.714769	0.532487	0.959448	0.0253775
ebi-a-GCST90001455		Relative count	cDC	CD62L- HLA DR++ monocyte %monocyte	11	0.420197	0.2121	1.52226	1.00449	2.30692	0.047577
ebi-a-GCST90001904		MFI	cDC	CD86 on CD62L+ myeloid Dendritic Cell	22	0.232492	0.11011	1.26174	1.01682	1.56566	0.0347331
ebi-a-GCST90001458		Absolute count	cDC	Myeloid Dendritic Cell Absolute Count	23	0.184729	0.079501	1.20289	1.02933	1.40572	0.0201467
ebi-a-GCST90002089		MFI	cDC	CD11c on monocyte	19	-0.202822	0.103445	0.816424	0.666594	0.99993	0.049
ebi-a-GCST90001843		MFI	Maturation stages of T cell	CD3 on Effector Memory CD4+ T cell	19	-0.201933	0.0948094	0.817149	0.678575	0.984022	0.0331807
ebi-a-GCST90001570		Relative count	Maturation stages of T cell	Effector Memory CD4-CD8- T cell %CD4-CD8- T cell	28	-0.219522	0.0897231	0.802903	0.673425	0.957275	0.0144187
ebi-a-GCST90002043		MFI	Myeloid cell	CD45 on CD33+ HLA DR+ CD14dim	15	0.268044	0.101313	1.3074	1.07194	1.59459	0.00815237	*
ebi-a-GCST90001517		Absolute count	Myeloid cell	CD33+ HLA DR+ Absolute Count	30	-0.111854	0.0472995	0.894175	0.815005	0.981035	0.0180396	*
ebi-a-GCST90001836		MFI	Myeloid cell	CD66b on CD66b++ myeloid cell	26	-0.213436	0.0839388	0.807804	0.685261	0.952262	0.0109983
ebi-a-GCST90001608		Relative count	TBNK	CD4+CD8+ T cell %leukocyte	22	0.32736	0.1513	1.3873	1.03129	1.86621	0.0304918
ebi-a-GCST90001601		Absolute count	TBNK	Lymphocyte Absolute Count	19	0.314367	0.135531	1.36939	1.04993	1.78605	0.0203673
ebi-a-GCST90001651		Absolute count	TBNK	Granulocyte Absolute Count	24	0.309921	0.136058	1.36332	1.0442	1.77997	0.0227346
ebi-a-GCST90001612		Relative count	TBNK	CD8dim T cell %leukocyte	18	-0.229867	0.115896	0.79464	0.633165	0.997294	0.047325
ebi-a-GCST90001976		Morphological parameter	TBNK	FSC-A on Natural Killer T	20	-0.374037	0.147458	0.687951	0.515275	0.918494	0.0111944
ebi-a-GCST90002070		MFI	Treg	CD4 on activated & secreting CD4 regulatory T cell	32	0.141176	0.068392	1.15163	1.00715	1.31683	0.0389966
ebi-a-GCST90001852		MFI	Treg	CD3 on CD39+ resting CD4 regulatory T cell	20	-0.327923	0.107379	0.720418	0.58369	0.889175	0.00225887

## Sheet: Table S2
Table S2. Association between immune cells and GBM.
Traits	Methods	beta	se	or	or_lci95	or_uci95	P
IgD+ CD24+ B cell Absolute Count	Inverse variance Weighted	0.305	0.155459	1.35663	1.0003	1.83988	0.049
	MR-Egger	0.319668	0.292975	1.37667	0.775255	2.44464	0.287585
	Simple mode	0.71429	0.371223	2.04273	0.98678	4.22867	0.0673674
	Weighted median	0.402312	0.234227	1.49528	0.944808	2.36647	0.085867
	Weighted mode	0.441503	0.266942	1.55504	0.921545	2.62403	0.112342
CD19 on IgD+ CD38dim B cell	Inverse variance Weighted	0.127332	0.0571334	1.13579	1.01547	1.27038	0.0258352
	MR-Egger	0.149195	0.0684163	1.1609	1.01521	1.32749	0.0401827
	Simple mode	-0.0464548	0.153543	0.954608	0.706523	1.2898	0.76495
	Weighted median	0.118609	0.0804802	1.12593	0.961624	1.31831	0.140544
	Weighted mode	0.118242	0.0660756	1.12552	0.988797	1.28114	0.0867116
CD19 on IgD+ CD24- B cell	Inverse variance Weighted	0.11554	0.0571944	1.12248	1.00344	1.25563	0.0433705
	MR-Egger	0.121066	0.0669768	1.1287	0.989844	1.28703	0.0837691
	Simple mode	0.000413362	0.162535	1.00041	0.72749	1.37573	0.997992
	Weighted median	0.111919	0.0716362	1.11842	0.971914	1.28702	0.118211
	Weighted mode	0.107644	0.0616854	1.11365	0.986828	1.25677	0.0937698
CD20 on CD20- CD38- B cell	Inverse variance Weighted	-0.327193	0.145935	0.720945	0.541601	0.959676	0.0249588
	MR-Egger	-0.0458385	0.215279	0.955196	0.626388	1.4566	0.834454
	Simple mode	-0.630114	0.420997	0.532531	0.233338	1.21536	0.15521
	Weighted median	-0.098002	0.196531	0.906647	0.616805	1.33269	0.61802
	Weighted mode	-0.176472	0.18416	0.838222	0.58425	1.2026	0.353128
CD38 on Plasma Blast-Plasma Cell	Inverse variance Weighted	-0.335797	0.150204	0.714769	0.532487	0.959448	0.0253775
	MR-Egger	-0.403284	0.255069	0.668122	0.405263	1.10148	0.137875
	Simple mode	-0.615517	0.352808	0.540362	0.270625	1.07895	0.102953
	Weighted median	-0.509436	0.21936	0.600835	0.390869	0.923588	0.0202132
	Weighted mode	-0.487527	0.233642	0.614143	0.388499	0.970844	0.0556911
CD62L- HLA DR++ monocyte %monocyte	Inverse variance Weighted	0.420197	0.2121	1.52226	1.00449	2.30692	0.047577
	MR-Egger	0.140689	0.547858	1.15107	0.393327	3.36858	0.803109
	Simple mode	0.253882	0.453599	1.28902	0.529844	3.13596	0.587997
	Weighted median	0.280317	0.279108	1.32355	0.765877	2.28729	0.315218
	Weighted mode	0.173072	0.375367	1.18895	0.569699	2.48132	0.654611
CD86 on CD62L+ myeloid Dendritic Cell	Inverse variance Weighted	0.232492	0.11011	1.26174	1.01682	1.56566	0.0347331
	MR-Egger	0.35737	0.159574	1.42956	1.04561	1.9545	0.036644
	Simple mode	0.348799	0.240735	1.41736	0.884227	2.27195	0.162137
	Weighted median	0.153071	0.148469	1.16541	0.871162	1.55904	0.302542
	Weighted mode	0.223487	0.134698	1.25043	0.960289	1.62823	0.111943
Myeloid Dendritic Cell Absolute Count	Inverse variance Weighted	0.184729	0.079501	1.20289	1.02933	1.40572	0.0201467
	MR-Egger	0.219056	0.103167	1.2449	1.01699	1.52389	0.045777
	Simple mode	0.169976	0.195789	1.18528	0.807534	1.73972	0.39468
	Weighted median	0.212213	0.123444	1.23641	0.970701	1.57486	0.0855956
	Weighted mode	0.196374	0.110533	1.21698	0.979934	1.51137	0.0894638
CD11c on monocyte	Inverse variance Weighted	-0.202822	0.103445	0.816424	0.666594	0.99993	0.049
	MR-Egger	-0.363433	0.157083	0.695285	0.511036	0.945964	0.0334626
	Simple mode	-0.294127	0.240396	0.745182	0.465193	1.19369	0.236913
	Weighted median	-0.164794	0.147679	0.848068	0.634927	1.13276	0.264467
	Weighted mode	-0.221347	0.12998	0.801439	0.621197	1.03398	0.105785
CD3 on Effector Memory CD4+ T cell	Inverse variance Weighted	-0.201933	0.0948094	0.817149	0.678575	0.984022	0.0331807
	MR-Egger	-0.161118	0.148274	0.851192	0.636523	1.13826	0.292371
	Simple mode	-0.181377	0.192825	0.834121	0.571601	1.21721	0.359348
	Weighted median	-0.213638	0.129714	0.807641	0.62633	1.04144	0.0995607
	Weighted mode	-0.181377	0.137226	0.834121	0.637411	1.09154	0.202809
Effector Memory CD4-CD8- T cell %CD4-CD8- T cell	Inverse variance Weighted	-0.219522	0.0897231	0.802903	0.673425	0.957275	0.0144187
	MR-Egger	-0.218711	0.130377	0.803554	0.622352	1.03752	0.105423
	Simple mode	-0.0489301	0.20166	0.952248	0.641348	1.41386	0.810121
	Weighted median	-0.178961	0.12963	0.836138	0.648537	1.07801	0.167418
	Weighted mode	-0.169887	0.134746	0.84376	0.64792	1.0988	0.218168
CD45 on CD33+ HLA DR+ CD14dim	Inverse variance Weighted	0.268044	0.101313	1.3074	1.07194	1.59459	0.00815237
	MR-Egger	0.233316	0.152683	1.26278	0.936184	1.70331	0.150446
	Simple mode	0.195355	0.234947	1.21574	0.767098	1.92678	0.419655
	Weighted median	0.306856	0.149802	1.35914	1.01333	1.82297	0.0405206
	Weighted mode	0.285787	0.157547	1.33081	0.977258	1.81227	0.0911659
CD33+ HLA DR+ Absolute Count	Inverse variance Weighted	-0.111854	0.0472995	0.894175	0.815005	0.981035	0.0180396
	MR-Egger	-0.16039	0.0570608	0.851812	0.76168	0.952609	0.00891851
	Simple mode	-0.0190459	0.113998	0.981134	0.784678	1.22678	0.868472
	Weighted median	-0.140136	0.074459	0.86924	0.751206	1.00582	0.059828
	Weighted mode	-0.105669	0.0635663	0.899722	0.794327	1.0191	0.107216
CD66b on CD66b++ myeloid cell	Inverse variance Weighted	-0.213436	0.0839388	0.807804	0.685261	0.952262	0.0109983
	MR-Egger	-0.0715312	0.130999	0.930967	0.720154	1.20349	0.590076
	Simple mode	-0.417421	0.24493	0.658744	0.407594	1.06465	0.100736
	Weighted median	-0.165929	0.131864	0.847106	0.654173	1.09694	0.208272
	Weighted mode	-0.156227	0.124282	0.855365	0.670441	1.0913	0.220358
CD4+CD8+ T cell %leukocyte	Inverse variance Weighted	0.32736	0.1513	1.3873	1.03129	1.86621	0.0304918
	MR-Egger	-0.0124692	0.333668	0.987608	0.513524	1.89937	0.97056
	Simple mode	0.458104	0.342921	1.58107	0.807331	3.09636	0.195884
	Weighted median	0.347173	0.218654	1.41506	0.921835	2.17219	0.112338
	Weighted mode	0.434243	0.268651	1.54379	0.911819	2.61378	0.120936
Lymphocyte Absolute Count	Inverse variance Weighted	0.126573	0.204368	1.13493	0.76034	1.69407	0.0203673
	MR-Egger	0.262841	0.194289	1.30062	0.888727	1.90341	0.176108
	Simple mode	0.314367	0.135531	1.36939	1.04993	1.78605	0.0203673
	Weighted median	0.454762	0.288381	1.5758	0.895417	2.77317	0.13222
	Weighted mode	0.238589	0.192723	1.26946	0.870099	1.85211	0.231625
Granulocyte Absolute Count	Inverse variance Weighted	0.309921	0.136058	1.36332	1.0442	1.77997	0.0227346
	MR-Egger	0.276757	0.218111	1.31885	0.86007	2.02234	0.217745
	Simple mode	0.331434	0.299227	1.39296	0.774877	2.50407	0.279469
	Weighted median	0.264151	0.189831	1.30232	0.897701	1.88933	0.164072
	Weighted mode	0.278828	0.224945	1.32158	0.850387	2.05386	0.227645
CD8dim T cell %leukocyte	Inverse variance Weighted	-0.229867	0.115896	0.79464	0.633165	0.997294	0.047325
	MR-Egger	-0.0415925	0.168091	0.959261	0.690009	1.33358	0.807714
	Simple mode	-0.222235	0.285599	0.800727	0.457486	1.40149	0.447183
	Weighted median	-0.0680874	0.169567	0.934179	0.670027	1.30247	0.688024
	Weighted mode	-0.0490232	0.147709	0.952159	0.712815	1.27187	0.744029
FSC-A on Natural Killer T	Inverse variance Weighted	-0.374037	0.147458	0.687951	0.515275	0.918494	0.0111944
	MR-Egger	-0.437545	0.254623	0.64562	0.391956	1.06345	0.102875
	Simple mode	-0.474453	0.370335	0.622225	0.301101	1.28583	0.21556
	Weighted median	-0.439257	0.240528	0.644515	0.402246	1.0327	0.0678172
	Weighted mode	-0.444775	0.217355	0.640969	0.418621	0.981416	0.0548182
CD4 on activated & secreting CD4 regulatory T cell	Inverse variance Weighted	0.141176	0.068392	1.15163	1.00715	1.31683	0.0389966
	MR-Egger	0.17478	0.0902614	1.19098	0.99787	1.42147	0.0622916
	Simple mode	0.284627	0.155186	1.32927	0.980652	1.80181	0.0762539
	Weighted median	0.146448	0.0903929	1.15771	0.969745	1.38212	0.105206
	Weighted mode	0.190715	0.0840115	1.21011	1.0264	1.42672	0.0303031
CD3 on CD39+ resting CD4 regulatory T cell	Inverse variance Weighted	-0.327923	0.107379	0.720418	0.58369	0.889175	0.00225887
	MR-Egger	-0.366483	0.160278	0.693168	0.506299	0.949007	0.0345552
	Simple mode	-0.527705	0.249358	0.589958	0.361879	0.961787	0.0477501
	Weighted median	-0.25747	0.146669	0.773005	0.579876	1.03046	0.0791823
	Weighted mode	-0.33019	0.125613	0.718787	0.561923	0.919441	0.0165411

## Sheet: Table S3
Table S3. Causal impacts of GBM on immune cell features by various methods.
Traits	Methods	beta	se	or	or_lci95	or_uci95	pval
IgD+ CD24+ B cell Absolute Count	Inverse variance Weighted	-0.442887	0.32526	1.35663	-1.0804	0.194623	0.173312	***
	MR-Egger	-5.0469	2.47341	1.37667	-9.89478	-0.199013	0.0606318
	Simple mode	0.0249325	0.184509	2.04273	-0.336705	0.38657	0.894307
	Weighted median	0.0214049	0.0120174	1.49528	-0.00214924	0.0449591	0.0748869
	Weighted mode	0.0249325	0.0109729	1.55504	0.0034256	0.0464394	0.0382214
CD19 on IgD+ CD24- B cell	Inverse variance Weighted	0.377996	0.0566474	1.12248	0.266967	0.489025	2.5099e-11
	MR-Egger	0.262148	0.20525	1.1287	-0.140142	0.664439	0.233491
	Simple mode	0.0593933	0.0445528	1.00041	-0.0279301	0.146717	0.212072
	Weighted median	0.00567768	0.0152437	1.11842	-0.0242	0.0355553	0.70955
	Weighted mode	0.0104466	0.0143452	1.11365	-0.01767	0.0385632	0.483177
CD20 on CD20- CD38- B cell	Inverse variance Weighted	0.662036	0.0395429	0.720945	0.584532	0.739541	6.45054e-63
	MR-Egger	1.35245	0.155883	0.955196	1.04692	1.65798	9.10039e-07
	Simple mode	-0.00308829	0.11109	0.532531	-0.220825	0.214648	0.978214
	Weighted median	0.00392687	0.0220204	0.906647	-0.039233	0.0470868	0.858464
	Weighted mode	-0.00308829	0.0182493	0.838222	-0.0388569	0.0326803	0.868038
CD86 on CD62L+ myeloid Dendritic Cell	Inverse variance Weighted	-1.34266	0.365283	1.26174	-2.05861	-0.626704	0.000237229
	MR-Egger	-8.60724	1.98	1.42956	-12.488	-4.72643	0.000949706
	Simple mode	-0.0251617	0.10782	1.41736	-0.236489	0.186166	0.81911
	Weighted median	-0.126478	0.0528326	1.16541	-0.23003	-0.0229258	0.0166689
	Weighted mode	-0.138799	0.0368148	1.25043	-0.210956	-0.0666421	0.00233597
CD11c on monocyte	Inverse variance Weighted	0.632944	0.00314803	0.816424	0.626774	0.639114	0
	MR-Egger	0.833278	0.127411	0.695285	0.583553	1.083	6.80774e-06
	Simple mode	0.0949722	0.0663245	0.745182	-0.0350237	0.224968	0.170293
	Weighted median	0.0219382	0.0368129	0.848068	-0.050215	0.0940914	0.551216
	Weighted mode	0.0273596	0.0256881	0.801439	-0.022989	0.0777083	0.301738
CD3 on Effector Memory CD4+ T cell	Inverse variance Weighted	1.60999	0.281512	0.817149	1.05823	2.16176	1.07089e-08
	MR-Egger	1.99368	0.560407	0.851192	0.895286	3.09208	0.00286444
	Simple mode	0.00559634	0.174553	0.834121	-0.336527	0.34772	0.97482
	Weighted median	-0.0516786	0.098555	0.807641	-0.244846	0.141489	0.600026
	Weighted mode	0.0520177	0.0976047	0.834121	-0.139288	0.243323	0.601398
CD45 on CD33+ HLA DR+ CD14dim	Inverse variance Weighted	-0.0221785	0.0525983	1.3074	-0.125271	0.0809142	0.673275	***
	MR-Egger	-0.351702	0.427479	1.26278	-1.18956	0.486158	0.424452
	Simple mode	0.0225824	0.0351699	1.21574	-0.0463506	0.0915154	0.530503
	Weighted median	-0.0297413	0.0190874	1.35914	-0.0671527	0.0076701	0.119195
	Weighted mode	-0.0294977	0.0130321	1.33081	-0.0550406	-0.00395472	0.0388691
CD33+ HLA DR+ Absolute Count	Inverse variance Weighted	0.289609	0.161039	0.894175	-0.0260277	0.605246	0.0721173	***
	MR-Egger	0.382028	0.921006	0.851812	-1.42314	2.1872	0.688005
	Simple mode	0.022952	0.335655	0.981134	-0.634932	0.680836	0.946831
	Weighted median	0.150504	0.104734	0.86924	-0.0547748	0.355782	0.150715
	Weighted mode	0.100236	0.0841907	0.899722	-0.0647784	0.265249	0.261315

## Sheet: Table S4
Table S4. List of instrumental SNPs of the CD45 on CD33+ HLA DR+ CD14dim and GBM.
SNP	effect_allele.exposure	other_allele.exposure	beta.exposure	eaf.exposure	chr.exposure	se.exposure	samplesize.exposure	pos.exposure	pval.exposure	R2	F
rs10252843	C	T	-0.1768	0.3118	7	0.03942	1578	133674795	7.84097e-06	0.012587	20.09
rs111988158	C	G	-0.7931	0.0098	18	0.178	1578	368602	8.97408e-06	0.0124245	19.8274
rs116900648	A	G	-0.978	0.0089	8	0.2007	1578	144503650	1.20901e-06	0.0148248	23.7155
rs1580170	G	A	0.2271	0.1936	5	0.04571	1578	29803516	7.486e-07	0.0154015	24.6525
rs182091184	G	T	0.6674	0.0155	9	0.1476	1578	32566749	6.55994e-06	0.0127909	20.4197
rs1983079	A	G	-0.2723	0.108	3	0.05923	1578	113961934	4.62296e-06	0.0132168	21.1087
rs35895413	T	C	0.79	0.0111	1	0.1773	1578	85318028	8.92401e-06	0.0124251	19.8283
rs380901	T	C	-0.2146	0.1698	1	0.04816	1578	60846104	8.96107e-06	0.0124265	19.8306
rs62132587	G	A	0.1869	0.3061	19	0.04069	1578	561816	4.71303e-06	0.0131937	21.0714
rs6675501	T	C	0.1763	0.4087	1	0.0375	1578	24672641	2.82001e-06	0.0138132	22.0745
rs6760298	C	T	0.1662	0.5082	2	0.03649	1578	54865820	5.64703e-06	0.0129758	20.7187
rs713522	C	T	0.1657	0.5856	17	0.0368	1578	44065263	7.17893e-06	0.0126852	20.2488
rs73264490	A	G	0.176	0.4547	7	0.0362	1578	1329138	1.287e-06	0.0147586	23.6079
rs76777625	T	C	2.485	0.001	10	0.5501	1578	12701296	6.70703e-06	0.0127668	20.3807
rs921674	A	G	1.979	0.0022	11	0.3929	1578	68869308	5.30799e-07	0.0158232	25.3383
rs9421560	C	T	0.1789	0.3238	10	0.04002	1578	88794870	8.38108e-06	0.0125053	19.9579

## Sheet: Table S5
Table S5. List of instrumental SNPs of the CD33+ HLA DR+ Absolute Count and GBM.
SNP	effect_allele.exposure	other_allele.exposure	beta.exposure	eaf.exposure	samplesize.exposure	chr.exposure	pos.exposure	se.exposure	pval.exposure	R2	F
rs10740011	T	G	-0.1538	0.4594	1858	10	61890937	0.03237	2.15799e-06	0.0120043	22.5507
rs11161969	G	A	0.1593	0.4128	1858	1	87752464	0.03298	1.483e-06	0.0124012	23.3057
rs111715212	A	C	0.1771	0.2279	1858	18	5327059	0.03884	5.44703e-06	0.0110662	20.7688
rs115418145	T	G	3.847	0.0005	1858	4	130012204	0.8008	1.67498e-06	0.0122684	23.0531
rs117019089	T	G	3.05	0.0005	1858	16	69342268	0.6706	5.78802e-06	0.0110108	20.6635
rs117285079	G	C	-0.3814	0.0401	1858	18	4762780	0.08257	4.12895e-06	0.011353	21.3132
rs11777538	G	A	-0.1958	0.1889	1858	8	127623130	0.04267	4.77705e-06	0.0112057	21.0335
rs12297491	A	C	0.2117	0.1671	1858	12	1731406	0.0447	2.34801e-06	0.0119281	22.4057
rs13334605	G	C	0.1693	0.6631	1858	16	8615510	0.03482	1.262e-06	0.0125638	23.615
rs141849324	A	C	-0.6389	0.0137	1858	5	133807831	0.1429	8.26894e-06	0.0106441	19.968
rs142786778	A	G	-1.666	0.0019	1858	6	23419953	0.3698	7.05602e-06	0.0108057	20.2744
rs143438920	A	C	-0.7744	0.01	1858	3	15416436	0.1677	4.14801e-06	0.0113465	21.3008
rs143612223	T	A	3.416	0.0005	1858	10	112429560	0.6702	3.79901e-07	0.0137896	25.9513
rs150886675	A	G	-1.096	0.004	1858	2	227300526	0.2455	8.54496e-06	0.010613	19.909
rs182483660	T	C	0.3546	0.0533	1858	10	90000206	0.07364	1.59001e-06	0.0123259	23.1623
rs182908654	C	T	-2.346	0.0019	1858	7	141084101	0.4382	9.67008e-08	0.0151921	28.6315
rs183489799	A	G	0.564	0.0178	1858	6	135523741	0.1251	6.98297e-06	0.0108211	20.3037
rs1902950	C	G	0.4335	0.0293	1858	5	162397650	0.09504	5.41502e-06	0.0110735	20.7825
rs2703989	T	C	0.7558	0.0105	1858	1	90495703	0.1608	2.80899e-06	0.0117507	22.0686
rs34908874	G	A	0.6932	0.01	1858	6	19571542	0.1563	9.78994e-06	0.0104756	19.6486
rs35948572	T	C	0.2079	0.1593	1858	16	5666157	0.04443	3.09899e-06	0.0116472	21.872
rs3770997	C	T	0.1643	0.3103	1858	2	206649338	0.03508	3.02002e-06	0.0116684	21.9123
rs3865444	A	C	-0.3696	0.2131	1858	19	51727962	0.03875	4.35913e-21	0.0466782	90.8767
rs4020134	G	A	-0.155	0.6284	1858	14	78420741	0.03431	6.64707e-06	0.0108651	20.387
rs5020267	G	A	0.2285	0.1453	1858	2	147077389	0.0465	9.69304e-07	0.0128296	24.1212
rs505769	A	C	0.1809	0.2672	1858	5	29036863	0.03789	1.93402e-06	0.0121196	22.7699
rs61916462	A	G	0.2229	0.1418	1858	11	101619255	0.04674	2e-06	0.0120924	22.7183
rs73248200	G	T	0.1792	0.2801	1858	4	27723538	0.03652	1.011e-06	0.0127931	24.0518
rs74253876	T	C	-0.2048	0.2177	1858	18	5858361	0.0394	2.249e-07	0.0143335	26.9898
rs77906933	G	A	1.586	0.0022	1858	6	125326624	0.3361	2.54097e-06	0.0118427	22.2434

## Sheet: Table S6
Table S6. List of instrumental SNPs of the IgD+ CD24+ B cell Absolute Count and GBM.
SNP	effect_allele.exposure	other_allele.exposure	beta.exposure	eaf.exposure	pval.exposure	se.exposure	chr.exposure	pos.exposure	samplesize.exposure	R2	F
rs10513789	G	T	0.1323	0.2261	7.519e-06	0.0295	3	182760073	3656	0.00547125	20.1019
rs10749417	T	A	-0.1304	0.2247	6.46606e-06	0.02887	10	85446387	3656	0.00554931	20.3903
rs10942726	G	A	0.1176	0.3155	7.85507e-06	0.02628	5	74257985	3656	0.00544735	20.0136
rs11047113	C	A	-0.1831	0.1027	5.67296e-06	0.04029	12	23968609	3656	0.00561732	20.6417
rs11653761	T	G	-0.125	0.592	2.83302e-07	0.02429	17	2716535	3656	0.00719158	26.4684
rs12595433	A	G	-0.1118	0.4579	5.79696e-06	0.02462	15	63290645	3656	0.00560865	20.6096
rs12874404	G	A	0.1963	0.3256	5.61824e-14	0.02601	13	108993494	3656	0.0153405	56.9275
rs13132141	A	G	-0.1191	0.6385	3.304e-06	0.02557	4	156739300	3656	0.00589911	21.6833
rs139981802	C	T	0.3005	0.0418	5.22998e-07	0.05978	13	108488351	3656	0.00686404	25.2545
rs144607178	T	C	0.2175	0.0636	9.7089e-06	0.0491	7	63248560	3656	0.00533857	19.6118
rs145371905	T	G	0.4292	0.0194	1.02101e-06	0.08767	13	70325772	3656	0.00651289	23.9541
rs147556975	T	C	-0.3012	0.039	1.508e-06	0.06251	5	148456360	3656	0.00631038	23.2046
rs183466766	A	G	0.3121	0.0402	2.14299e-07	0.06005	13	108710731	3656	0.00733429	26.9975
rs4702913	C	A	0.197	0.9123	3.07999e-06	0.04215	5	4700587	3656	0.00593942	21.8323
rs557577736	G	A	1.819	0.001	1.91898e-06	0.3815	13	46224092	3656	0.00617985	22.7216
rs7254039	A	G	-0.2566	0.0435	8.81089e-06	0.05765	19	14993354	3656	0.00538966	19.8005
rs73192651	T	C	0.4428	0.02	4.05005e-07	0.08724	13	50212885	3656	0.00699726	25.7482
rs7586359	G	T	-0.1868	0.8907	1.16899e-06	0.03837	2	237195419	3656	0.00644106	23.6882
rs77762131	C	G	0.291	0.045	3.22404e-07	0.05685	14	96205838	3656	0.0071157	26.1871
rs8014978	C	T	-0.1136	0.5737	3.565e-06	0.02446	14	94936964	3656	0.0058652	21.5579
rs880312	A	G	-0.1821	0.1034	4.67897e-06	0.03971	16	8963501	3656	0.00571904	21.0176
rs9314892	G	A	-0.1608	0.8553	3.926e-06	0.03478	13	114873368	3656	0.00581266	21.3636
rs9614226	G	T	-0.4122	0.9792	1.46501e-06	0.08546	22	44688150	3656	0.00632309	23.2516

## Sheet: Table S7
Table S7. List of instrumental SNPs of GBM and CD45 on CD33+ HLA DR+ CD14dim
SNP	effect_allele.exposure	other_allele.exposure	beta.exposure	eaf.exposure	pval.exposure	se.exposure	pos.exposure	samplesize.exposure	R2	F
rs10161789	A	G	0.42489	NA	2.73388e-05	0.101295	81571012	314446	5.59508e-05	17.5944
rs10741594	A	G	-0.457031	NA	7.99816e-06	0.102353	12542406	314446	6.3404e-05	19.9383
rs10933673	T	C	-0.364344	NA	1.83181e-05	0.0850383	194805686	314446	5.83744e-05	18.3566
rs111358336	T	C	2.03609	NA	3.17944e-05	0.489419	17876416	314446	5.5038e-05	17.3073
rs113562734	T	A	7.24281	NA	4.02235e-05	1.76388	35797152	314446	5.36175e-05	16.8606
rs114152620	A	G	0.802427	NA	3.66218e-05	0.194395	47758697	314446	5.4184e-05	17.0388
rs114898743	T	G	1.30288	NA	3.89691e-05	0.316731	20156923	314446	5.38094e-05	16.921
rs12107780	A	G	-0.352695	NA	4.9356e-05	0.0868994	141300858	314446	5.23837e-05	16.4726
rs12918362	A	G	0.718425	NA	5.80136e-06	0.15847	16924017	314446	6.53573e-05	20.5526
rs146656991	A	G	-1.12413	NA	1.34701e-05	0.258283	192080471	314446	6.02378e-05	18.9426
rs151057105	T	C	0.525489	NA	8.11951e-06	0.11777	54877227	314446	6.33118e-05	19.9093
rs17154235	G	A	1.13857	NA	3.4578e-05	0.274949	26653363	314446	5.45312e-05	17.148
rs1865808	T	G	-0.350788	NA	4.35021e-05	0.0858083	61816389	314446	5.31449e-05	16.712
rs2025470	G	A	-0.492702	NA	2.59382e-05	0.117129	10058737	314446	5.6269e-05	17.6944
rs3217992	T	C	-0.469989	NA	1.4311e-07	0.0893309	22003224	314446	8.80213e-05	27.6802
rs4871358	C	T	-1.05125	NA	1.44434e-05	0.24239	123393056	314446	5.98151e-05	18.8096
rs4976561	G	C	-0.377017	NA	1.57145e-05	0.0873041	168531414	314446	5.93036e-05	18.6488
rs56173470	A	G	1.38532	NA	1.646e-05	0.321555	91567239	314446	5.90225e-05	18.5604
rs58495994	T	A	0.628985	NA	1.47935e-05	0.145204	104165979	314446	5.96694e-05	18.7638
rs6070018	A	G	-0.471208	NA	1.1838e-05	0.107568	57189510	314446	6.1022e-05	19.1892
rs62217390	C	A	0.384987	NA	3.66395e-05	0.0932689	15466343	314446	5.41812e-05	17.0379
rs62546987	T	C	0.822918	NA	4.517e-05	0.20173	30258805	314446	5.2918e-05	16.6406
rs6482916	C	T	0.372681	NA	1.22003e-05	0.0852042	127450553	314446	6.08387e-05	19.1315
rs68039844	A	T	0.643574	NA	3.28435e-05	0.154974	93326659	314446	5.48415e-05	17.2455
rs72747819	A	G	1.75179	NA	3.88177e-06	0.379371	61793773	314446	6.78048e-05	21.3223
rs75732615	A	G	0.930123	NA	1.47493e-05	0.21469	140558112	314446	5.96877e-05	18.7696
rs76908136	A	T	4.99976	NA	3.12327e-05	1.20063	130502275	314446	5.51455e-05	17.3411
rs77458118	C	G	1.41514	NA	6.70934e-06	0.314287	24530748	314446	6.44721e-05	20.2742
rs79094107	A	G	0.835007	NA	4.82514e-05	0.205467	118784641	314446	5.25203e-05	16.5156
rs8088835	T	A	0.437246	NA	1.49844e-05	0.101006	3728055	314446	5.95916e-05	18.7394

## Sheet: Table S8
Table S8. List of instrumental SNPs of GBM and CD33+ HLA DR+ Absolute Count
SNP	effect_allele.exposure	other_allele.exposure	beta.exposure	eaf.exposure	pval.exposure	se.exposure	pos.exposure	samplesize.exposure	R2	F
rs10161789	A	G	0.42489	NA	2.73388e-05	0.101295	81571012	314446	5.59508e-05	17.5944
rs10741594	A	G	-0.457031	NA	7.99816e-06	0.102353	12542406	314446	6.3404e-05	19.9383
rs10933673	T	C	-0.364344	NA	1.83181e-05	0.0850383	194805686	314446	5.83744e-05	18.3566
rs111358336	T	C	2.03609	NA	3.17944e-05	0.489419	17876416	314446	5.5038e-05	17.3073
rs113562734	T	A	7.24281	NA	4.02235e-05	1.76388	35797152	314446	5.36175e-05	16.8606
rs114152620	A	G	0.802427	NA	3.66218e-05	0.194395	47758697	314446	5.4184e-05	17.0388
rs114898743	T	G	1.30288	NA	3.89691e-05	0.316731	20156923	314446	5.38094e-05	16.921
rs12107780	A	G	-0.352695	NA	4.9356e-05	0.0868994	141300858	314446	5.23837e-05	16.4726
rs12918362	A	G	0.718425	NA	5.80136e-06	0.15847	16924017	314446	6.53573e-05	20.5526
rs146656991	A	G	-1.12413	NA	1.34701e-05	0.258283	192080471	314446	6.02378e-05	18.9426
rs151057105	T	C	0.525489	NA	8.11951e-06	0.11777	54877227	314446	6.33118e-05	19.9093
rs17154235	G	A	1.13857	NA	3.4578e-05	0.274949	26653363	314446	5.45312e-05	17.148
rs1865808	T	G	-0.350788	NA	4.35021e-05	0.0858083	61816389	314446	5.31449e-05	16.712
rs2025470	G	A	-0.492702	NA	2.59382e-05	0.117129	10058737	314446	5.6269e-05	17.6944
rs3217992	T	C	-0.469989	NA	1.4311e-07	0.0893309	22003224	314446	8.80213e-05	27.6802
rs4871358	C	T	-1.05125	NA	1.44434e-05	0.24239	123393056	314446	5.98151e-05	18.8096
rs4976561	G	C	-0.377017	NA	1.57145e-05	0.0873041	168531414	314446	5.93036e-05	18.6488
rs56173470	A	G	1.38532	NA	1.646e-05	0.321555	91567239	314446	5.90225e-05	18.5604
rs58495994	T	A	0.628985	NA	1.47935e-05	0.145204	104165979	314446	5.96694e-05	18.7638
rs6070018	A	G	-0.471208	NA	1.1838e-05	0.107568	57189510	314446	6.1022e-05	19.1892
rs62217390	C	A	0.384987	NA	3.66395e-05	0.0932689	15466343	314446	5.41812e-05	17.0379
rs62546987	T	C	0.822918	NA	4.517e-05	0.20173	30258805	314446	5.2918e-05	16.6406
rs6482916	C	T	0.372681	NA	1.22003e-05	0.0852042	127450553	314446	6.08387e-05	19.1315
rs68039844	A	T	0.643574	NA	3.28435e-05	0.154974	93326659	314446	5.48415e-05	17.2455
rs72747819	A	G	1.75179	NA	3.88177e-06	0.379371	61793773	314446	6.78048e-05	21.3223
rs75732615	A	G	0.930123	NA	1.47493e-05	0.21469	140558112	314446	5.96877e-05	18.7696
rs76908136	A	T	4.99976	NA	3.12327e-05	1.20063	130502275	314446	5.51455e-05	17.3411
rs77458118	C	G	1.41514	NA	6.70934e-06	0.314287	24530748	314446	6.44721e-05	20.2742
rs79094107	A	G	0.835007	NA	4.82514e-05	0.205467	118784641	314446	5.25203e-05	16.5156
rs8088835	T	A	0.437246	NA	1.49844e-05	0.101006	3728055	314446	5.95916e-05	18.7394

## Sheet: Table S9
Table S9. List of instrumental SNPs of GBM and IgD+ CD24+ B cell Absolute Count
SNP	effect_allele.exposure	other_allele.exposure	beta.exposure	eaf.exposure	pval.exposure	se.exposure	pos.exposure	samplesize.exposure	R2	F
rs10161789	A	G	0.42489	NA	2.73388e-05	0.101295	81571012	314446	5.59508e-05	17.5944
rs10741594	A	G	-0.457031	NA	7.99816e-06	0.102353	12542406	314446	6.3404e-05	19.9383
rs10933673	T	C	-0.364344	NA	1.83181e-05	0.0850383	194805686	314446	5.83744e-05	18.3566
rs111358336	T	C	2.03609	NA	3.17944e-05	0.489419	17876416	314446	5.5038e-05	17.3073
rs113562734	T	A	7.24281	NA	4.02235e-05	1.76388	35797152	314446	5.36175e-05	16.8606
rs114152620	A	G	0.802427	NA	3.66218e-05	0.194395	47758697	314446	5.4184e-05	17.0388
rs114898743	T	G	1.30288	NA	3.89691e-05	0.316731	20156923	314446	5.38094e-05	16.921
rs12107780	A	G	-0.352695	NA	4.9356e-05	0.0868994	141300858	314446	5.23837e-05	16.4726
rs12918362	A	G	0.718425	NA	5.80136e-06	0.15847	16924017	314446	6.53573e-05	20.5526
rs146656991	A	G	-1.12413	NA	1.34701e-05	0.258283	192080471	314446	6.02378e-05	18.9426
rs151057105	T	C	0.525489	NA	8.11951e-06	0.11777	54877227	314446	6.33118e-05	19.9093
rs17154235	G	A	1.13857	NA	3.4578e-05	0.274949	26653363	314446	5.45312e-05	17.148
rs1865808	T	G	-0.350788	NA	4.35021e-05	0.0858083	61816389	314446	5.31449e-05	16.712
rs2025470	G	A	-0.492702	NA	2.59382e-05	0.117129	10058737	314446	5.6269e-05	17.6944
rs3217992	T	C	-0.469989	NA	1.4311e-07	0.0893309	22003224	314446	8.80213e-05	27.6802
rs4871358	C	T	-1.05125	NA	1.44434e-05	0.24239	123393056	314446	5.98151e-05	18.8096
rs4976561	G	C	-0.377017	NA	1.57145e-05	0.0873041	168531414	314446	5.93036e-05	18.6488
rs56173470	A	G	1.38532	NA	1.646e-05	0.321555	91567239	314446	5.90225e-05	18.5604
rs58495994	T	A	0.628985	NA	1.47935e-05	0.145204	104165979	314446	5.96694e-05	18.7638
rs6070018	A	G	-0.471208	NA	1.1838e-05	0.107568	57189510	314446	6.1022e-05	19.1892
rs62217390	C	A	0.384987	NA	3.66395e-05	0.0932689	15466343	314446	5.41812e-05	17.0379
rs62546987	T	C	0.822918	NA	4.517e-05	0.20173	30258805	314446	5.2918e-05	16.6406
rs6482916	C	T	0.372681	NA	1.22003e-05	0.0852042	127450553	314446	6.08387e-05	19.1315
rs68039844	A	T	0.643574	NA	3.28435e-05	0.154974	93326659	314446	5.48415e-05	17.2455
rs72747819	A	G	1.75179	NA	3.88177e-06	0.379371	61793773	314446	6.78048e-05	21.3223
rs75732615	A	G	0.930123	NA	1.47493e-05	0.21469	140558112	314446	5.96877e-05	18.7696
rs76908136	A	T	4.99976	NA	3.12327e-05	1.20063	130502275	314446	5.51455e-05	17.3411
rs77458118	C	G	1.41514	NA	6.70934e-06	0.314287	24530748	314446	6.44721e-05	20.2742
rs79094107	A	G	0.835007	NA	4.82514e-05	0.205467	118784641	314446	5.25203e-05	16.5156
rs8088835	T	A	0.437246	NA	1.49844e-05	0.101006	3728055	314446	5.95916e-05	18.7394
